# Supplementary material for: Differential haplotype expression in class I MHC genes during SARS-CoV-2 infection of human lung cell lines
Source: Front Immunol. 2023 Feb 1;13:1101526. doi: 10.3389/fimmu.2022.1101526 (PMC9929942; doi:10.3389/fimmu.2022.1101526)
Supplement: Supplementary Table 1 — Public RNA-Seq and WES experiments included in this study. [file DataSheet_1.zip]

Archive with 10 entries (9 files):
- Supplementary Tables/
- __MACOSX/._Supplementary Tables
- Supplementary Tables/Table S1.xlsx
- __MACOSX/Supplementary Tables/._Table S1.xlsx
- Supplementary Tables/.DS_Store
- __MACOSX/Supplementary Tables/._.DS_Store
- Supplementary Tables/Table S3.xlsx
- __MACOSX/Supplementary Tables/._Table S3.xlsx
- Supplementary Tables/Table S2.xlsx
- __MACOSX/Supplementary Tables/._Table S2.xlsx
